# Supplementary material for: Asynchronous development of Zymoseptoria tritici infection in wheat
Source: Fungal Genet Biol. 2021 Jan;146:103504. doi: 10.1016/j.fgb.2020.103504 (PMC7812371; doi:10.1016/j.fgb.2020.103504)
Supplement: Supplementary data 1 [file mmc1.xlsx]

## Sheet: Supplementary Table 1
						Supplementary Table 1
						Description of each stage							Experiment 1		Values in %								Experiment 2		Values in %
						Stage 1:	Surface resting (= spores on surface)						Dpi	Stage 1	Stage 2	Stage 3	Stage 4	Stage 5	Stage 6	S	n		Dpi	Stage 1	Stage 2	Stage 3	Stage 4	Stage 5	Stage 6	S	n
						Stage 2:	Surface exploration (= infectious hyphae on surface)						Day 1	52.381	47.619	0	0	0	0	100	84		Day 1	58.3333	41.6667	0	0	0	0	100	108
						Stage 3:	Stoma invasion (= hyphal penetration into the leave)						Day 2	29.7297	67.5676	2.7027	0	0	0	100	111		Day 2	40.3509	59.6491	0	0	0	0	100	57
						Stage 4:	Mesophyll colonisation (= hyphal growth in apoplast)						Day 3	6.50407	81.3008	5.69106	6.50407	0	0	100	123		Day 3	40.4545	58.6364	0.454545	0.454545	0	0	100	220
						Stage 5:	Initial fruiting body formation (= stomata lining and branching of hyphae)						Day 4	26.7045	70.4545	2.27273	0.568182	0	0	100	176		Day 4	14.6341	82.9268	1.21951	1.21951	0	0	100	82
						Stage 6:	Spore formation (= generation of new pycnidiospores)						Day 5	16.6667	77.5	0.833333	5	0	0	100	120		Day 5	21	79	0	0	0	0	100	100
													Day 6	20.5298	66.8874	0	12.5828	0	0	100	151		Day 6	42.6901	55.5556	0.584795	1.16959	0	0	100	171
						n= samples size (all structure counted on the day)							Day 7	28.9377	60.4396	0.3663	10.2564	0	0	100	273		Day 7	21.6216	71.6216	0	6.75676	0	0	100	74
													Day 8	25.5682	48.8636	1.13636	23.8636	0.568182	0	100	176		Day 8	34.2222	62.2222	0.444444	3.11111	0	0	100	225
													Day 9	27.3927	43.5644	0	25.7426	3.30033	0	100	303		Day 9	19.6078	74.5098	0.980392	4.90196	0	0	100	102
													Day 10	5.27578	26.8585	0.239808	58.2734	7.43405	1.91847	100	417		Day 10	3.66972	29.3578	0.917431	65.1376	0.917431	0	100	109
													Day 11	4.42478	23.4513	0.442478	67.2566	3.53982	0.884956	100	226		Day 11	20	71	0	9	0	0	100	100
						Duration of each stage (based on 10% cutt-off)							Day 12	3.61446	15.4217	0	70.6024	6.74699	3.61446	100	415		Day 12	15.0602	24.0964	0	58.4337	2.40964	0	100	166
													Day 13	4.70085	21.3675	0.42735	67.5214	5.98291	0	100	234		Day 13	9.48276	24.1379	0	56.0345	6.03448	4.31034	100	116
						Stage 1:	1-16 days						Day 14	7.55396	13.6691	0	67.9856	7.19424	3.59712	100	278		Day 14	16.5605	17.8344	0	55.414	7.64331	2.54777	100	157
						Stage 2:	1-16 days						Day 15	4.49102	6.58683	0	72.4551	9.58084	6.88623	100	334		Day 15	3.3557	17.4497	0	69.4631	6.71141	3.02013	100	298
						Stage 3:	(2/3)-(10/13) days						Day 16	7.33945	8.8685	0	68.5015	2.75229	12.5382	100	327		Day 16	10.1382	14.2857	0	65.4378	8.29493	1.84332	100	217
						Stage 4:	(6/10)-18 days						Day 17	0	0	0	76.8293	1.21951	21.9512	100	246		Day 17	1.84049	3.06748	0	84.6626	5.82822	4.60123	100	326
						Stage 5:	(9/10)-18 days						Day 18	0	0	0	79.6703	1.0989	19.2308	100	182		Day 18	0	0.531915	0	87.766	6.91489	4.78723	100	188
						Stage 6:	(12/13)-18/days
						(X/Y) indicates (result experiment1/ result experiment2)
													Experiment 1		Original count of structure									Experiment 2		Original count of structure
													Dpi	Stage 1	Stage 2	Stage 3	Stage 4	Stage 5	Stage 6	S	n			Dpi	Stage 1	Stage 2	Stage 3	Stage 4	Stage 5	Stage 6	n
													Day 1	44	40	0	0	0	0	84	84			Day 1	63	45	0	0	0	0	108
													Day 2	33	75	3	0	0	0	111	111			Day 2	23	34	0	0	0	0	57
													Day 3	8	100	7	8	0	0	123	123			Day 3	89	129	1	1	0	0	220
													Day 4	47	124	4	1	0	0	176	176			Day 4	12	68	1	1	0	0	82
													Day 5	20	93	1	6	0	0	120	120			Day 5	21	79	0	0	0	0	100
													Day 6	31	101	0	19	0	0	151	151			Day 6	73	95	1	2	0	0	171
													Day 7	79	165	1	28	0	0	273	273			Day 7	16	53	0	5	0	0	74
													Day 8	45	86	2	42	1	0	176	176			Day 8	77	140	1	7	0	0	225
													Day 9	83	132	0	78	10	0	303	303			Day 9	20	76	1	5	0	0	102
													Day 10	22	112	1	243	31	8	417	417			Day 10	4	32	1	71	1	0	109
													Day 11	10	53	1	152	8	2	226	226			Day 11	20	71	0	9	0	0	100
													Day 12	15	64	0	293	28	15	415	415			Day 12	25	40	0	97	4	0	166
													Day 13	11	50	1	158	14	0	234	234			Day 13	11	28	0	65	7	5	116
													Day 14	21	38	0	189	20	10	278	278			Day 14	26	28	0	87	12	4	157
													Day 15	15	22	0	242	32	23	334	334			Day 15	10	52	0	207	20	9	298
													Day 16	24	29	0	224	9	41	327	327			Day 16	22	31	0	142	18	4	217
													Day 17	0	0	0	189	3	54	246	246			Day 17	6	10	0	276	19	15	326
													Day 18	0	0	0	145	2	35	182	182			Day 18	0	1	0	165	13	9	188
														Average of experiment 1 + experiment 2					Values in %
					Days/Stage are present		Stage 1	From 1 to 17						Average 2 rep		Stage 1	Stage 2	Stage 3	Stage 4	Stage 5	Stage 6	S	n
							Stage 2	From 1 to 18						Day 1		55.3571	44.6429	0	0	0	0	100	192
							Stage 3	From 2 to 13						Day 2		35.0403	63.6083	1.35135	0	0	0	100	168
							Stage 4	From 3 to 18						Day 3		23.4793	69.9686	3.0728	3.47931	0	0	100	343
							Stage 5	From 8 to 18						Day 4		20.6693	76.6907	1.74612	0.893847	0	0	100	258
							Stage 6	From 10 to 18						Day 5		18.8333	78.25	0.416667	2.5	0	0	100	220
														Day 6		31.6099	61.2215	0.292398	6.87619	0	0	100	322
														Day 7		25.2797	66.0306	0.18315	8.50658	0	0	100	347
														Day 8		29.8952	55.5429	0.790404	13.4874	0.284091	0	100	401
														Day 9		23.5003	59.0371	0.490196	15.3223	1.65017	0	100	405
														Day 10		4.47275	28.1082	0.57862	61.7055	4.17574	0.959233	100	526
														Day 11		12.2124	47.2257	0.221239	38.1283	1.76991	0.442478	100	326
														Day 12		9.33735	19.759	0	64.5181	4.57831	1.80723	100	581
														Day 13		7.09181	22.7527	0.213675	61.7779	6.00869	2.15517	100	350
														Day 14		12.0572	15.7517	0	61.6998	7.41878	3.07245	100	435
														Day 15		3.92336	12.0182	0	70.9591	8.14612	4.95318	100	632
														Day 16		8.73885	11.5771	0	66.9697	5.52361	7.19077	100	544
														Day 17		0.920245	1.53374	0	80.7459	3.52387	13.2762	100	572
														Day 18		0	0.265957	0	83.7181	4.0069	12.009	100	370
